# Supplementary material for: Life expectancy of cancer patients in China
Source: Mil Med Res. 2026 Jun 15;13(1):100045. doi: 10.1016/j.mmr.2026.100045 (PMC13285705; doi:10.1016/j.mmr.2026.100045)
Supplement: Supplementary file 1 — Supplementary material [file mmc1.xlsx]

## Sheet: Table S1
Table S1 Number of populations in China in 2021
Age (year)	Total	Male	Female
0	10620000	5521584	5098416
1	1.19733e+07	6.30373e+06	5.66955e+06
2	1.43816e+07	7.55868e+06	6.82291e+06
3	1.52644e+07	8.019e+06	7.24537e+06
4	1.84157e+07	9.66861e+06	8.7471e+06
5	1.78245e+07	9.40494e+06	8.41957e+06
6	1.65448e+07	8.76439e+06	7.78041e+06
7	1.85896e+07	9.8802e+06	8.70937e+06
8	1.79607e+07	9.54752e+06	8.41316e+06
9	1.93514e+07	1.03163e+07	9.03509e+06
10	1.77855e+07	9.50189e+06	8.28356e+06
11	1.73451e+07	9.28397e+06	8.06114e+06
12	1.76926e+07	9.46058e+06	8.232e+06
13	1.73543e+07	9.27755e+06	8.07675e+06
14	1.66744e+07	8.9191e+06	7.75528e+06
15	1.61767e+07	8.65806e+06	7.51866e+06
16	1.53205e+07	8.22441e+06	7.09607e+06
17	1.52154e+07	8.19434e+06	7.02109e+06
18	1.37278e+07	7.3994e+06	6.32837e+06
19	1.40405e+07	7.55865e+06	6.48183e+06
20	1.4366e+07	7.66855e+06	6.69749e+06
21	1.45602e+07	7.7411e+06	6.81911e+06
22	1.39322e+07	7.38755e+06	6.54461e+06
23	1.52464e+07	8.07632e+06	7.17011e+06
24	1.53221e+07	8.10133e+06	7.22075e+06
25	1.58629e+07	8.35983e+06	7.50307e+06
26	1.71419e+07	9.04003e+06	8.10189e+06
27	1.68218e+07	8.84239e+06	7.97942e+06
28	1.82935e+07	9.58555e+06	8.70799e+06
29	1.90544e+07	9.97209e+06	9.08231e+06
30	2.05074e+07	1.07072e+07	9.80023e+06
31	2.59651e+07	1.34598e+07	1.25054e+07
32	2.54404e+07	1.3089e+07	1.23514e+07
33	2.40263e+07	1.23293e+07	1.16971e+07
34	2.59353e+07	1.33101e+07	1.26252e+07
35	2.27229e+07	1.16554e+07	1.10675e+07
36	1.95736e+07	1.0071e+07	9.50262e+06
37	1.9488e+07	1.00282e+07	9.45984e+06
38	1.90509e+07	9.80917e+06	9.24171e+06
39	2.17856e+07	1.12102e+07	1.05755e+07
40	1.90466e+07	9.77884e+06	9.26777e+06
41	1.75245e+07	8.98903e+06	8.53545e+06
42	1.93233e+07	9.92669e+06	9.39662e+06
43	1.85446e+07	9.48218e+06	9.06239e+06
44	1.77379e+07	9.08663e+06	8.65123e+06
45	1.97313e+07	1.01003e+07	9.63095e+06
46	2.02341e+07	1.03219e+07	9.9122e+06
47	2.21799e+07	1.12904e+07	1.08895e+07
48	2.31983e+07	1.18263e+07	1.1372e+07
49	2.38215e+07	1.21263e+07	1.16952e+07
50	2.46147e+07	1.25363e+07	1.20784e+07
51	2.60098e+07	1.31231e+07	1.28867e+07
52	2.43839e+07	1.2312e+07	1.20719e+07
53	2.60426e+07	1.31177e+07	1.29249e+07
54	2.08866e+07	1.05021e+07	1.03845e+07
55	2.35288e+07	1.18914e+07	1.16374e+07
56	2.30275e+07	1.16086e+07	1.14188e+07
57	2.24754e+07	1.1259e+07	1.12164e+07
58	2.5955e+07	1.30855e+07	1.28696e+07
59	1.90202e+07	9.50531e+06	9.5149e+06
60	1.04696e+07	5.12774e+06	5.34188e+06
61	1.28461e+07	6.41569e+06	6.43043e+06
62	1.20642e+07	6.11179e+06	5.95243e+06
63	1.53904e+07	7.79399e+06	7.59639e+06
64	1.71286e+07	8.62471e+06	8.50388e+06
65	1.55238e+07	7.70523e+06	7.81855e+06
66	1.61674e+07	8.03673e+06	8.13069e+06
67	1.61006e+07	7.92816e+06	8.17248e+06
68	1.44558e+07	7.06396e+06	7.39183e+06
69	1.43852e+07	7.03134e+06	7.35383e+06
70	1.21074e+07	5.87569e+06	6.23176e+06
71	1.14275e+07	5.57895e+06	5.84856e+06
72	1.10461e+07	5.44557e+06	5.60049e+06
73	9.35486e+06	4.53776e+06	4.8171e+06
74	8.85894e+06	4.30331e+06	4.55563e+06
75	7.9641e+06	3.81417e+06	4.14994e+06
76	6.97994e+06	3.31206e+06	3.66788e+06
77	6.62299e+06	3.16568e+06	3.45731e+06
78	5.81131e+06	2.72848e+06	3.08284e+06
79	5.46659e+06	2.55336e+06	2.91323e+06
80	5.33229e+06	2.47072e+06	2.86157e+06
81	4.68193e+06	2.15228e+06	2.52965e+06
82	3.90423e+06	1.75088e+06	2.15334e+06
83	4.02101e+06	1.80562e+06	2.21539e+06
84	3.4569e+06	1.52017e+06	1.93673e+06
85	3.12206e+06	1.33427e+06	1.78778e+06
86	2.6571e+06	1.09338e+06	1.56372e+06
87	2.27598e+06	922022	1.35396e+06
88	2.05061e+06	827890	1.22272e+06
89	1.48703e+06	578894	908132
90	1.18975e+06	464853	724894
91	1.03722e+06	395773	641445
92	669275	238341	430934
93	579475	205032	374444
94	386518	130831	255687
95	269731	88979.8	180751
96	210790	66175.6	144615
97	137910	41102.7	96807.5
98	90253.5	25622.4	64631.2
99	59657.1	17366.6	42290.5
100+	166778	48976.8	117801

## Sheet: Table S2
Table S2 All-cause mortality rates for general population in China in 2021
Age (year)	Total	Male	Female
0	0.002408	0.00261	0.002187
1	0.000316	0.000345	0.000285
2	0.000288	0.000315	0.000259
3	0.000266	0.000292	0.000238
4	0.00025	0.000275	0.000222
5	0.000238	0.000263	0.000209
6	0.000231	0.000257	0.0002
7	0.000227	0.000254	0.000195
8	0.000226	0.000255	0.000191
9	0.000228	0.00026	0.00019
10	0.000233	0.000267	0.00019
11	0.000239	0.000277	0.000193
12	0.000247	0.000289	0.000196
13	0.000257	0.000303	0.0002
14	0.000268	0.000319	0.000205
15	0.00028	0.000337	0.00021
16	0.000292	0.000356	0.000216
17	0.000306	0.000377	0.000222
18	0.00032	0.000399	0.000229
19	0.000335	0.000423	0.000235
20	0.000351	0.000448	0.000242
21	0.000368	0.000475	0.000249
22	0.000386	0.000504	0.000256
23	0.000405	0.000535	0.000263
24	0.000426	0.000569	0.000271
25	0.000448	0.000605	0.00028
26	0.000472	0.000645	0.000289
27	0.000499	0.000688	0.0003
28	0.000528	0.000736	0.000312
29	0.00056	0.000788	0.000325
30	0.000596	0.000845	0.000341
31	0.000637	0.000909	0.000359
32	0.000681	0.000979	0.000379
33	0.000732	0.001056	0.000404
34	0.000788	0.001141	0.000431
35	0.000851	0.001236	0.000463
36	0.000921	0.00134	0.0005
37	0.001	0.001455	0.000543
38	0.001088	0.001582	0.000591
39	0.001185	0.001722	0.000646
40	0.001293	0.001875	0.000708
41	0.001413	0.002044	0.000779
42	0.001546	0.002229	0.000859
43	0.00168	0.002409	0.000934
44	0.001832	0.002611	0.001032
45	0.002008	0.002846	0.001146
46	0.00221	0.003117	0.001278
47	0.002438	0.003426	0.001425
48	0.002691	0.003773	0.001588
49	0.00297	0.004158	0.001766
50	0.003273	0.004579	0.001955
51	0.0036	0.005035	0.002157
52	0.003951	0.005527	0.002371
53	0.004325	0.006052	0.002596
54	0.004725	0.006614	0.002834
55	0.005152	0.007213	0.003088
56	0.00561	0.007853	0.003362
57	0.006105	0.00854	0.00366
58	0.006644	0.009281	0.003991
59	0.007238	0.010089	0.004364
60	0.007898	0.010976	0.004791
61	0.008639	0.01196	0.005287
62	0.009479	0.013061	0.005869
63	0.010439	0.014305	0.006557
64	0.011544	0.01572	0.007377
65	0.012824	0.017341	0.008354
66	0.014309	0.019208	0.009521
67	0.016037	0.021364	0.010911
68	0.017995	0.023751	0.012457
69	0.020184	0.02641	0.0142
70	0.022626	0.029367	0.016164
71	0.025349	0.032656	0.018379
72	0.028391	0.03632	0.020883
73	0.031795	0.040406	0.023722
74	0.035611	0.044971	0.026947
75	0.039899	0.050078	0.030619
76	0.044723	0.055798	0.034805
77	0.050157	0.062207	0.03958
78	0.056281	0.06939	0.045025
79	0.063183	0.07744	0.051232
80	0.070958	0.086456	0.058296
81	0.079708	0.096544	0.066321
82	0.089544	0.107818	0.075421
83	0.100582	0.120399	0.085713
84	0.112946	0.134414	0.097325
85	0.12677	0.15	0.11039
86	0.142191	0.167298	0.12505
87	0.159356	0.186459	0.141454
88	0.17842	0.207639	0.159757
89	0.199544	0.231003	0.180124
90	0.222895	0.256721	0.202725
91	0.248651	0.284974	0.22774
92	0.276994	0.315945	0.255353
93	0.308115	0.349829	0.285758
94	0.342212	0.386826	0.319155
95	0.379491	0.427142	0.355753
96	0.420164	0.470994	0.395767
97	0.46445	0.518602	0.43942
98	0.512579	0.570197	0.486942
99	0.564784	0.626014	0.538571
100+	1	1	1

## Sheet: Table S3
Table S3 Cancer incidence rate (per 100,000 population) in China in 2022
Sex	Cancer site	Age at diagnosis (year)
		0	5	10	15	20	25	30	35	40	45	50	55	60	65	70	75	80	85
Total	Oral/Pharynx	0.1	0.1	0.1	0.2	0.3	0.6	0.9	1.2	2	3.6	6.3	7.8	11.8	13.6	15.4	15.7	16.6	16
Total	Nasopharynx	0	0	0.1	0.2	0.3	0.8	1.7	2.5	4	5.5	7.2	6.4	7.7	7.7	7.2	5.9	5.3	3.6
Total	Esophagus	0	0	0	0	0	0.1	0.1	0.3	1.2	3.9	11.9	18.4	38.7	59	76.1	89	93.8	87.5
Total	Stomach	0	0	0.1	0.1	0.3	1	2	2.8	5.2	11	22.9	31.1	60.5	87.7	111.9	129.4	142.9	127
Total	Colon-rectum	0	0	0.1	0.3	0.7	1.9	3.6	5.7	10.6	20.1	38.2	49.5	87.3	118.8	143.2	171.4	200.6	184.7
Total	Liver	0.6	0.1	0.1	0.2	0.5	1.6	3.7	6.5	13.6	23.1	38	40.3	61.8	74.5	84.6	95.9	107	105.5
Total	Gallbladder	0	0	0	0	0	0	0.1	0.1	0.3	0.8	1.7	2.3	4.6	6.8	9.7	12.9	16.2	17.3
Total	Pancreas	0	0	0	0	0.1	0.2	0.4	0.7	1.6	3.5	7	10.2	18.9	26.3	35.9	45.9	55	56.7
Total	Larynx	0	0	0	0	0	0	0	0.1	0.3	1	2.5	4.1	6.3	7.3	8.1	8.2	8.1	6
Total	Lung	0.1	0.1	0.1	0.2	0.7	2	4.3	8.3	16.2	34.2	73.7	101.9	188.3	256.2	313.9	366	402.5	359.6
Total	Other thoracic organs	0.2	0	0.1	0.2	0.2	0.3	0.3	0.4	0.7	0.9	1.4	1.9	2.5	3	3	3.3	3	2.9
Total	Bone	0.2	0.5	1	1	0.6	0.5	0.6	0.5	0.8	1.1	1.7	2.1	3.2	4.3	5.8	7.4	8	8.1
Total	Melanoma of skin	0	0	0	0	0	0.1	0.1	0.1	0.3	0.4	0.8	0.8	1.4	1.7	2.1	2.6	3	3.5
Total	Breast	0.1	0	0.1	0.3	1.6	6.9	18.9	36	64.3	99	107.5	97.2	114.4	96.2	80	69.4	60.6	47.9
Total	Cervix	0	0	0	0.1	0.6	3.7	9.1	15.6	26.5	37.5	51.9	41.3	41.1	37	32.2	30.3	24.6	17.9
Total	Uterus	0	0	0	0	0.2	1.1	1.9	3.7	8.1	17	31.3	27.1	25.2	22	17	13.3	11.1	7.2
Total	Ovary	0.1	0.2	0.6	1.3	1.9	2.8	3.2	4.1	7.4	12.8	17.8	15.3	18.8	18.6	18.2	15.5	14.8	10.1
Total	Prostate	0	0	0	0	0	0	0.1	0.1	0.4	0.7	3.2	8.7	29.8	62.2	112.5	166.7	206.8	214.2
Total	Testis	0.3	0	0	0.2	0.4	0.7	0.9	0.6	0.6	0.5	0.6	0.3	0.4	0.5	0.6	0.7	1	1.1
Total	Kidney	0.5	0.1	0.1	0.1	0.2	0.5	1.1	1.8	2.7	4.5	7.8	9.8	12.4	15.9	16	15.5	15.8	13.1
Total	Bladder	0	0	0	0	0.1	0.3	0.6	0.7	1.3	2.4	4.7	7.2	13.8	20.1	27.6	38.2	48.5	49.6
Total	Brain	1.7	1.7	1.5	1.2	1.1	1.7	2.3	2.7	3.7	5.5	8.3	8.9	12.7	15.6	17.8	18.7	21	18.1
Total	Thyroid	0	0.1	0.6	2.7	11.3	32.1	46.9	52.1	51.2	53.7	61.8	52.7	45.6	32.4	20.3	13.2	10.6	8.5
Total	Lymphoma	0.6	0.6	0.9	1.1	1.1	1.6	2.2	2.4	3.5	5.3	9.3	11.3	18.9	25.5	29.9	32.4	32.6	23.4
Total	Leukaemia	5.1	3.4	2.7	2.3	1.9	2.5	2.6	2.5	3.1	4.2	6.1	6.4	10.2	13.2	16.2	18.7	20.5	16.8
Total	All	12.1	8.2	9.4	12.5	23.4	57.5	93.3	125.2	180.7	277.5	434.3	489	758.2	957.7	1138.4	1314.4	1461.6	1349.4
Male	Oral/Pharynx	0.1	0.1	0.1	0.2	0.3	0.6	1.1	1.3	2.5	4.9	9.4	12.1	18.2	19.7	21.8	21.8	22.1	22
Male	Nasopharynx	0	0	0.2	0.3	0.4	1.1	2.2	3.6	5.6	7.8	10.4	9.4	11.6	11.5	10.5	8.3	7.6	4.7
Male	Esophagus	0	0	0	0	0	0.1	0.1	0.4	1.9	6.4	20.3	31.5	64.4	93	115.1	129.9	134.3	127.6
Male	Stomach	0	0	0.1	0.2	0.3	0.8	1.6	2.8	5.6	13.1	30.4	44.6	90.7	130.9	167.3	188.5	201.6	176.2
Male	Colon-rectum	0	0	0.1	0.4	0.7	2.1	3.8	6.1	11.6	22.9	44.7	62.4	111.5	150.5	178.9	210.9	243.4	238.6
Male	Liver	0.7	0.1	0.2	0.3	0.7	2.4	5.8	10.6	22.4	38.2	61.3	64.4	95.3	108.2	117.1	128.4	139.1	138.9
Male	Gallbladder	0	0	0	0	0	0	0.1	0.1	0.3	0.6	1.2	2	4	6	8.4	11.3	14.1	15.1
Male	Pancreas	0	0	0	0	0.1	0.2	0.4	0.8	2.1	4.4	9	13	23.4	31	41.4	50.8	60.5	65.9
Male	Larynx	0	0	0	0	0	0	0	0.1	0.5	1.8	4.6	7.7	12	13.8	15.5	15.7	15.3	12.5
Male	Lung	0	0.1	0.2	0.2	0.7	1.8	3.3	6.7	14	35	83.4	126.3	248.2	346.2	427.4	499.2	537.1	494
Male	Other thoracic organs	0.2	0	0.2	0.2	0.2	0.4	0.4	0.5	0.7	1	1.6	2.4	3.1	3.8	3.6	4.1	3.9	3.9
Male	Bone	0.2	0.5	1.1	1.3	0.7	0.6	0.7	0.6	0.8	1.1	2	2.2	3.8	5	6.9	8.6	9.8	10.7
Male	Melanoma of skin	0	0.1	0	0	0.1	0.1	0.1	0.1	0.3	0.3	0.8	0.8	1.4	1.9	2.1	2.8	3.3	4.7
Male	Breast	0	0	0	0	0	0.1	0.1	0.2	0.3	0.7	0.8	1.1	1.4	1.9	2.1	2.1	2.5	2.3
Male	Prostate	0	0	0	0	0	0	0.1	0.1	0.4	0.7	3.2	8.7	29.8	62.2	112.5	166.7	206.8	214.2
Male	Testis	0.3	0	0	0.2	0.4	0.7	0.9	0.6	0.6	0.5	0.6	0.3	0.4	0.5	0.6	0.7	1	1.1
Male	Kidney	0.6	0.1	0.1	0.1	0.3	0.6	1.4	2.4	3.6	5.9	10.2	12.9	16.6	20.7	20.9	19.7	20.5	18.8
Male	Bladder	0	0	0	0.1	0.1	0.4	0.8	1.1	1.9	3.7	7.5	11.8	22.7	32.7	45.1	63.7	83.9	93.3
Male	Brain	1.6	1.8	1.6	1.3	1.1	1.8	2.6	2.8	3.5	5.4	7.9	8.5	12.1	15.2	17.3	18.4	20.7	18.4
Male	Thyroid	0	0	0.3	1.2	6.8	20.5	29.1	31.6	27.5	25	27.3	23.6	22.7	17	12.7	8.7	8.1	7
Male	Lymphoma	0.7	0.8	1.1	1.5	1.2	1.7	2.4	2.4	3.7	5.8	10.5	12.8	21.1	29.1	35.2	38.4	40.2	31.8
Male	Leukaemia	5.5	3.5	2.9	2.7	2.1	2.6	3	2.8	3.2	4.6	7	7.2	11.4	15.4	20.2	23.5	26.1	24.3
Male	All	12.8	8.7	9.6	11.8	17.5	40.9	63	82.2	118.8	200.4	372.2	488.7	865.9	1171.3	1451	1705.6	1905	1844
Female	Oral/Pharynx	0	0.1	0.1	0.3	0.3	0.6	0.8	1	1.4	2.2	3.2	3.4	5.3	7.6	9.4	10.4	12.1	12.4
Female	Nasopharynx	0	0	0	0.1	0.3	0.6	1.2	1.5	2.3	3.1	3.9	3.3	3.9	3.9	4.2	3.8	3.4	3
Female	Esophagus	0	0	0	0	0	0.1	0.1	0.3	0.6	1.3	3.3	5.1	13.3	26.2	40	52.8	61.1	62
Female	Stomach	0	0	0.1	0.1	0.4	1.3	2.4	2.9	4.9	8.8	15.2	17.5	30.6	45.9	60.5	77.3	95.5	95.7
Female	Colon-rectum	0	0	0.1	0.2	0.7	1.6	3.4	5.2	9.5	17.2	31.6	36.6	63.2	88.2	110.1	136.5	166	150.4
Female	Liver	0.4	0.1	0.1	0.2	0.3	0.8	1.3	2	4.4	7.4	14.2	16	28.6	42	54.4	67.2	81	84.3
Female	Gallbladder	0	0	0	0	0	0	0	0.2	0.4	1.1	2.1	2.7	5.2	7.5	11	14.3	17.8	18.7
Female	Pancreas	0	0	0	0.1	0.2	0.2	0.4	0.5	1.1	2.6	4.9	7.4	14.4	21.6	30.8	41.6	50.6	50.8
Female	Larynx	0	0	0	0	0	0	0	0	0.1	0.2	0.3	0.4	0.6	0.9	1.3	1.5	2.3	1.9
Female	Lung	0.1	0	0.1	0.2	0.7	2.3	5.4	10	18.6	33.4	63.8	77.2	128.9	169.3	208.5	248.5	293.8	274.2
Female	Other thoracic organs	0.2	0	0	0.1	0.1	0.2	0.2	0.3	0.6	0.9	1.2	1.5	1.9	2.3	2.3	2.5	2.3	2.2
Female	Bone	0.2	0.4	1	0.8	0.3	0.4	0.6	0.5	0.8	1.1	1.4	1.9	2.6	3.6	4.7	6.3	6.6	6.4
Female	Melanoma of skin	0.1	0	0.1	0.1	0	0.1	0.1	0.1	0.2	0.4	0.9	0.8	1.4	1.5	2.1	2.5	2.7	2.8
Female	Breast	0	0	0.1	0.3	1.6	6.8	18.8	35.8	63.9	98.5	106.7	96.4	113.1	94.6	78.3	67.2	59	46
Female	Cervix	0	0	0	0.1	0.6	3.7	9.1	15.6	26.5	37.5	51.9	41.3	41.1	37	32.2	30.3	24.6	17.9
Female	Uterus	0	0	0	0	0.2	1.1	1.9	3.7	8.1	17	31.3	27.1	25.2	22	17	13.3	11.1	7.2
Female	Ovary	0.1	0.2	0.6	1.3	1.9	2.8	3.2	4.1	7.4	12.8	17.8	15.3	18.8	18.6	18.2	15.5	14.8	10.1
Female	Kidney	0.5	0.1	0.1	0.1	0.2	0.3	0.9	1.1	1.8	3.1	5.3	6.7	8.3	11.2	11.4	11.7	11.9	9.5
Female	Bladder	0	0	0	0	0.1	0.2	0.3	0.3	0.7	0.9	1.8	2.7	5	7.9	11.3	15.7	19.9	21.8
Female	Brain	1.7	1.6	1.3	1.1	1.2	1.6	2	2.5	3.9	5.6	8.7	9.4	13.2	15.9	18.4	19	21.2	18
Female	Thyroid	0.1	0.2	1.1	4.4	16.5	45	66	73.8	76.1	83.6	97	82	68.3	47.3	27.2	17.2	12.6	9.4
Female	Lymphoma	0.5	0.4	0.6	0.7	1	1.5	2	2.5	3.1	4.8	8.1	9.7	16.7	22	25.1	27.3	26.5	18.1
Female	Leukaemia	4.6	3.1	2.6	1.7	1.6	2.3	2.3	2.2	2.9	3.7	5.2	5.7	9	11.2	12.5	14.5	16.1	12.1
Female	All	11.3	7.6	9.2	13.4	30.1	75.9	125.8	170.8	245.9	357.8	497.6	489.3	651.5	751.4	847.9	969.1	1103.4	1035.2

## Sheet: Table S4
Table S4 Relative survival rates for cancer patients in China from 2019 to 2021
Sex	Cancer site	Age group
		<45 years	45-54 years	55-64 years	65-74 years	≥75 years
Total	Oral/Pharynx	75.3	57	51.6	45.9	33.4
Total	Nasopharynx	74.8	67.5	58.1	43.1	21.7
Total	Oesophagus	41	32.7	33.7	30.9	15.1
Total	Stomach	44.9	48.2	45.9	36.7	17.6
Total	Colon-rectum	63.3	65.4	64.3	58.3	40.3
Total	Liver	20.9	19.6	18.7	14.7	6.8
Total	Gallbladder	33.8	26	22.1	16.8	8.3
Total	Pancreas	28	13.6	9.7	6.3	2.7
Total	Larynx	58.1	64.2	63.5	56.7	34.6
Total	Lung	59.1	45.6	37.2	25.9	10.5
Total	Other Thoracic Organs	65.3	59.5	50.5	39.5	18.4
Total	Bone	61.6	49.7	35.1	23.8	12
Total	Melanoma of Skin	61.3	54.8	47.8	42.9	37.4
Total	Breast	88.5	88.2	85.9	82.9	70.1
Total	Cervix	83.1	78.4	73.4	56	26.5
Total	Uterus	89.8	88.3	82.8	70.6	40.2
Total	Ovary	76.7	59.9	50.3	35.6	17.7
Total	Prostate	61.8	67.3	79.3	76	63.4
Total	Testis	90.6	87.1	79.5	60.4	35.9
Total	Kidney	85.1	82.9	75	66.4	44
Total	Bladder	89	85	81.8	72.4	52.5
Total	Brain	50.9	46.4	36.3	26.8	18.6
Total	Thyroid	99.7	99.5	98.6	93.4	61.7
Total	Lymphoma	71.3	58.9	49.9	38.2	21.4
Total	Leukaemia	62	47.3	37.9	26.3	14.7
Total	All	76.7	63.8	52.2	40.3	24
Male	Oral/Pharynx	68.1	49.6	45.1	41.2	30
Male	Nasopharynx	72.4	64.8	55.3	40.5	20.7
Male	Oesophagus	34	29	30.3	28.4	14.2
Male	Stomach	46.6	47.4	44.7	35.9	18.7
Male	Colon-rectum	62.9	64.2	62.8	57	40.9
Male	Liver	18.6	18.2	17.9	14.5	7.9
Male	Gallbladder	29.9	24.4	19.4	15.5	9
Male	Pancreas	18.2	11.2	8.7	6	2.9
Male	Larynx	55.2	63.6	63.2	57.2	36.8
Male	Lung	46.3	34	28	20.1	8.9
Male	Other Thoracic Organs	61.8	54.9	43.7	33.6	15.8
Male	Bone	58.8	44.6	29.8	19.9	10.3
Male	Melanoma of Skin	56.1	50.2	41.2	39.7	36.5
Male	Breast	79.3	74.5	75.4	74.5	66.3
Male	Prostate	61.8	67.3	79.3	76	63.4
Male	Testis	90.6	87.1	79.5	60.4	35.9
Male	Kidney	85.6	81.1	73.3	65.1	44.9
Male	Bladder	90	85.1	81.5	73	53.8
Male	Brain	46.4	36.4	25.9	18.7	13.7
Male	Thyroid	99.6	99.1	96.7	88.2	58.8
Male	Lymphoma	66.8	55.1	45.2	35.1	21.9
Male	Leukaemia	60.5	46	36.2	23.8	14.8
Male	All	63.2	45.8	40.9	35	23.7
Female	Oral/Pharynx	85.9	78.1	72.3	56.4	37.7
Female	Nasopharynx	80	74.2	66	49.6	23.3
Female	Oesophagus	61.9	55.3	50.2	37.9	16.6
Female	Stomach	43.3	49.7	49.2	38.8	15.6
Female	Colon-rectum	63.6	67.1	66.6	60.2	39.7
Female	Liver	32.6	26.2	21.8	14.9	5.4
Female	Gallbladder	37.5	27.4	25	18.1	7.8
Female	Pancreas	42.4	18	11.4	6.6	2.6
Female	Larynx	68.1	73	69.5	50.5	22.5
Female	Lung	68.6	59.4	54.2	38.1	13.1
Female	Other Thoracic Organs	70.6	65.6	61.9	48.7	21.7
Female	Bone	65.5	56.1	41.7	29	13.8
Female	Melanoma of Skin	65.8	59.2	55	46.2	38.4
Female	Breast	88.6	88.2	86	83.1	70.2
Female	Cervix	83.1	78.4	73.4	56	26.5
Female	Uterus	89.8	88.3	82.8	70.6	40.2
Female	Ovary	76.7	59.9	50.3	35.6	17.7
Female	Kidney	84.2	86.2	78.5	68.5	43
Female	Bladder	85.9	84.6	82.9	70.2	48.2
Female	Brain	56.2	56.4	46.9	35.3	22.7
Female	Thyroid	99.7	99.6	99.1	95.1	62.9
Female	Lymphoma	76.8	63.5	56.1	42.3	20.7
Female	Leukaemia	64	49	40.2	29.7	14.6
Female	All	84.1	76.7	66.3	48.8	24.4

## Sheet: Table S5
Table S5 Parameters of long-term excess hazard functions in China from 2019 to 2021
Cancer site	Age group	Total				Male				Female
		Distribution	Shape	Scale		Distribution	Shape	Scale		Distribution	Shape	Scale
Oral/Pharynx	<45 years	Lognormal	3.27	3.85		Lognormal	2.99	3.01		Lognormal	3.86	5.77
Oral/Pharynx	45-54 years	Lognormal	2.66	2.08		Lognormal	2.48	1.58		Lognormal	3.4	4.25
Oral/Pharynx	55-64 years	Lognormal	2.53	1.71		Lognormal	2.38	1.31		Lognormal	3.15	3.47
Oral/Pharynx	65-74 years	Lognormal	2.4	1.36		Lognormal	2.3	1.1		Lognormal	2.65	2.03
Oral/Pharynx	≥75 years	Lognormal	2.15	0.69		Lognormal	2.09	0.52		Lognormal	2.24	0.91
Nasopharynx	<45 years	Weibull	0.5	60.03		Weibull	0.5	49.11		Weibull	0.5	100.95
Nasopharynx	45-54 years	Weibull	0.49	33.22		Weibull	0.49	27.49		Weibull	0.5	57.36
Nasopharynx	55-64 years	Weibull	0.49	17.48		Weibull	0.49	14.71		Weibull	0.49	29.84
Nasopharynx	65-74 years	Weibull	0.48	7.15		Weibull	0.48	6.17		Weibull	0.48	10.46
Nasopharynx	≥75 years	Lognormal	1.83	0.17		Lognormal	1.82	0.12		Lognormal	1.85	0.26
Esophagus	<45 years	Lognormal	3	0.92		Lognormal	2.85	0.43		Lognormal	3.53	2.68
Esophagus	45-54 years	Lognormal	2.82	0.35		Lognormal	2.74	0.09		Lognormal	3.35	2.06
Esophagus	55-64 years	Lognormal	2.84	0.41		Lognormal	2.77	0.18		Lognormal	3.22	1.62
Esophagus	65-74 years	Lognormal	2.78	0.22		Lognormal	2.73	0.05		Lognormal	2.93	0.71
Esophagus	≥75 years	Lognormal	2.42	-0.89		Lognormal	2.4	-0.96		Lognormal	2.46	-0.77
Stomach	<45 years	Lognormal	4.06	1.09		Lognormal	4.11	1.26		Lognormal	4.01	0.93
Stomach	45-54 years	Lognormal	4.16	1.42		Lognormal	4.13	1.34		Lognormal	4.21	1.58
Stomach	55-64 years	Lognormal	4.09	1.19		Lognormal	4.06	1.07		Lognormal	4.19	1.53
Stomach	65-74 years	Lognormal	3.83	0.3		Lognormal	3.81	0.23		Lognormal	3.89	0.51
Stomach	≥75 years	Lognormal	3.33	-1.49		Lognormal	3.36	-1.37		Lognormal	3.28	-1.7
Colon-rectum	<45 years	Lognormal	5	3.3		Lognormal	4.98	3.25		Lognormal	5.02	3.36
Colon-rectum	45-54 years	Lognormal	5.13	3.64		Lognormal	5.05	3.44		Lognormal	5.24	3.93
Colon-rectum	55-64 years	Lognormal	5.06	3.46		Lognormal	4.97	3.23		Lognormal	5.21	3.85
Colon-rectum	65-74 years	Lognormal	4.71	2.6		Lognormal	4.64	2.43		Lognormal	4.82	2.86
Colon-rectum	≥75 years	Lognormal	3.83	0.67		Lognormal	3.85	0.72		Lognormal	3.8	0.62
Liver	<45 years	Lognormal	3.34	-1.1		Lognormal	3.25	-1.29		Lognormal	3.79	-0.11
Liver	45-54 years	Lognormal	3.29	-1.21		Lognormal	3.24	-1.32		Lognormal	3.54	-0.65
Liver	55-64 years	Lognormal	3.26	-1.28		Lognormal	3.22	-1.36		Lognormal	3.37	-1.01
Liver	65-74 years	Lognormal	3.11	-1.66		Lognormal	3.1	-1.67		Lognormal	3.12	-1.63
Liver	≥75 years	Lognormal	2.86	-2.65		Lognormal	2.89	-2.47		Lognormal	2.83	-2.94
Gallbladder	<45 years	Lognormal	3.97	-0.05		Lognormal	3.82	-0.41		Lognormal	4.12	0.29
Gallbladder	45-54 years	Lognormal	3.67	-0.75		Lognormal	3.61	-0.89		Lognormal	3.73	-0.63
Gallbladder	55-64 years	Lognormal	3.52	-1.1		Lognormal	3.42	-1.34		Lognormal	3.64	-0.84
Gallbladder	65-74 years	Lognormal	3.31	-1.58		Lognormal	3.26	-1.71		Lognormal	3.37	-1.46
Gallbladder	≥75 years	Lognormal	2.98	-2.51		Lognormal	3	-2.42		Lognormal	2.96	-2.59
Pancreas	<45 years	Lognormal	3.46	-0.41		Lognormal	3.1	-1.21		Lognormal	3.97	0.85
Pancreas	45-54 years	Lognormal	2.92	-1.6		Lognormal	2.83	-1.82		Lognormal	3.1	-1.22
Pancreas	55-64 years	Lognormal	2.76	-1.97		Lognormal	2.71	-2.08		Lognormal	2.83	-1.81
Pancreas	65-74 years	Lognormal	2.6	-2.37		Lognormal	2.59	-2.41		Lognormal	2.62	-2.32
Pancreas	≥75 years	Lognormal	2.42	-3.05		Lognormal	2.43	-2.99		Lognormal	2.42	-3.1
Larynx	<45 years	Weibull	0.64	13.06		Weibull	0.63	11.37		Weibull	0.64	22.16
Larynx	45-54 years	Weibull	0.64	17.82		Weibull	0.64	17.31		Weibull	0.64	30.08
Larynx	55-64 years	Weibull	0.64	17.19		Weibull	0.64	16.92		Weibull	0.64	24.07
Larynx	65-74 years	Weibull	0.63	12.19		Weibull	0.64	12.48		Weibull	0.63	9.15
Larynx	≥75 years	Weibull	0.62	4.55		Weibull	0.62	5		Weibull	0.61	2.71
Lung	<45 years	Lognormal	3.24	2.36		Lognormal	2.93	1.34		Lognormal	3.54	3.33
Lung	45-54 years	Lognormal	2.91	1.29		Lognormal	2.67	0.51		Lognormal	3.25	2.39
Lung	55-64 years	Lognormal	2.73	0.72		Lognormal	2.56	0.12		Lognormal	3.11	1.94
Lung	65-74 years	Lognormal	2.52	-0.02		Lognormal	2.41	-0.41		Lognormal	2.75	0.78
Lung	≥75 years	Lognormal	2.24	-1.2		Lognormal	2.21	-1.37		Lognormal	2.28	-0.96
Other thoracic organs	<45 years	Lognormal	3.93	3.16		Lognormal	3.79	2.75		Lognormal	4.15	3.86
Other thoracic organs	45-54 years	Lognormal	3.71	2.5		Lognormal	3.56	2.05		Lognormal	3.94	3.19
Other thoracic organs	55-64 years	Lognormal	3.43	1.65		Lognormal	3.23	1.1		Lognormal	3.8	2.76
Other thoracic organs	65-74 years	Lognormal	3.12	0.78		Lognormal	2.96	0.35		Lognormal	3.37	1.5
Other thoracic organs	≥75 years	Lognormal	2.58	-0.71		Lognormal	2.51	-0.91		Lognormal	2.66	-0.48
Bone	<45 years	Lognormal	4.14	2.83		Lognormal	4.01	2.51		Lognormal	4.32	3.34
Bone	45-54 years	Lognormal	3.63	1.58		Lognormal	3.43	1.14		Lognormal	3.89	2.21
Bone	55-64 years	Lognormal	3.05	0.44		Lognormal	2.84	0.1		Lognormal	3.31	0.91
Bone	65-74 years	Lognormal	2.59	-0.24		Lognormal	2.41	-0.43		Lognormal	2.81	0.05
Bone	≥75 years	Lognormal	1.98	-0.72		Lognormal	1.87	-0.76		Lognormal	2.09	-0.67
Melanoma of skin	<45 years	Lognormal	5.24	3.12		Lognormal	4.84	2.35		Lognormal	5.61	3.89
Melanoma of skin	45-54 years	Lognormal	4.74	2.18		Lognormal	4.41	1.63		Lognormal	5.08	2.79
Melanoma of skin	55-64 years	Lognormal	4.25	1.37		Lognormal	3.8	0.77		Lognormal	4.76	2.21
Melanoma of skin	65-74 years	Lognormal	3.91	0.91		Lognormal	3.7	0.64		Lognormal	4.14	1.22
Melanoma of skin	≥75 years	Lognormal	3.55	0.47		Lognormal	3.49	0.41		Lognormal	3.61	0.54
Breast	<45 years	Lognormal	3.13	5.37		Lognormal	2.59	3.72		Lognormal	3.14	5.38
Breast	45-54 years	Lognormal	3.11	5.29		Lognormal	2.39	3.19		Lognormal	3.11	5.3
Breast	55-64 years	Lognormal	2.95	4.77		Lognormal	2.43	3.28		Lognormal	2.95	4.79
Breast	65-74 years	Lognormal	2.77	4.25		Lognormal	2.39	3.19		Lognormal	2.78	4.27
Breast	≥75 years	Lognormal	2.23	2.79		Lognormal	2.11	2.5		Lognormal	2.24	2.8
Cervix	<45 years	Weibull	0.33	879.09		N/A	N/A	N/A		Weibull	0.33	879.09
Cervix	45-54 years	Weibull	0.32	393.3		N/A	N/A	N/A		Weibull	0.32	393.3
Cervix	55-64 years	Weibull	0.32	194.45		N/A	N/A	N/A		Weibull	0.32	194.45
Cervix	65-74 years	Lognormal	3.61	2.15		N/A	N/A	N/A		Lognormal	3.61	2.15
Cervix	≥75 years	Lognormal	2.83	-0.17		N/A	N/A	N/A		Lognormal	2.83	-0.17
Uterus	<45 years	Weibull	0.41	1164.57		N/A	N/A	N/A		Weibull	0.41	1164.57
Uterus	45-54 years	Weibull	0.41	826.84		N/A	N/A	N/A		Weibull	0.41	826.84
Uterus	55-64 years	Weibull	0.4	321.25		N/A	N/A	N/A		Weibull	0.4	321.25
Uterus	65-74 years	Weibull	0.39	77.17		N/A	N/A	N/A		Weibull	0.39	77.17
Uterus	≥75 years	Weibull	0.35	6.49		N/A	N/A	N/A		Weibull	0.35	6.49
Ovary	<45 years	Lognormal	5.93	5.94		N/A	N/A	N/A		Lognormal	5.93	5.94
Ovary	45-54 years	Lognormal	4.68	2.78		N/A	N/A	N/A		Lognormal	4.68	2.78
Ovary	55-64 years	Lognormal	4.12	1.64		N/A	N/A	N/A		Lognormal	4.12	1.64
Ovary	65-74 years	Lognormal	3.34	0.38		N/A	N/A	N/A		Lognormal	3.34	0.38
Ovary	≥75 years	Lognormal	2.4	-0.62		N/A	N/A	N/A		Lognormal	2.4	-0.62
Prostate	<45 years	Lognormal	3.26	2.59		Lognormal	3.26	2.59		N/A	N/A	N/A
Prostate	45-54 years	Lognormal	3.54	3.2		Lognormal	3.54	3.2		N/A	N/A	N/A
Prostate	55-64 years	Lognormal	4.27	5.09		Lognormal	4.27	5.09		N/A	N/A	N/A
Prostate	65-74 years	Lognormal	4.04	4.47		Lognormal	4.04	4.47		N/A	N/A	N/A
Prostate	≥75 years	Lognormal	3.34	2.75		Lognormal	3.34	2.75		N/A	N/A	N/A
Testis	<45 years	Weibull	0.55	349.02		Weibull	0.55	349.02		N/A	N/A	N/A
Testis	45-54 years	Weibull	0.53	214.15		Weibull	0.53	214.15		N/A	N/A	N/A
Testis	55-64 years	Weibull	0.49	101.44		Weibull	0.49	101.44		N/A	N/A	N/A
Testis	65-74 years	Weibull	0.41	26.04		Weibull	0.41	26.04		N/A	N/A	N/A
Testis	≥75 years	Weibull	0.34	4.66		Weibull	0.34	4.66		N/A	N/A	N/A
Kidney	<45 years	Lognormal	4.17	5.95		Lognormal	4.2	6.08		Lognormal	4.11	5.73
Kidney	45-54 years	Lognormal	4.03	5.43		Lognormal	3.93	5.08		Lognormal	4.25	6.24
Kidney	55-64 years	Lognormal	3.65	4.07		Lognormal	3.58	3.84		Lognormal	3.8	4.61
Kidney	65-74 years	Lognormal	3.36	3.03		Lognormal	3.32	2.9		Lognormal	3.42	3.26
Kidney	≥75 years	Weibull	0.35	8.75		Weibull	0.35	9.35		Weibull	0.35	8.08
Bladder	<45 years	Lognormal	4.54	7.19		Lognormal	4.64	7.55		Lognormal	4.26	6.2
Bladder	45-54 years	Lognormal	4.2	5.97		Lognormal	4.2	5.99		Lognormal	4.17	5.86
Bladder	55-64 years	Lognormal	3.97	5.21		Lognormal	3.96	5.16		Lognormal	4.04	5.45
Bladder	65-74 years	Lognormal	3.49	3.69		Lognormal	3.52	3.76		Lognormal	3.4	3.42
Bladder	≥75 years	Lognormal	2.85	1.79		Lognormal	2.88	1.89		Lognormal	2.75	1.49
Brain	<45 years	Lognormal	4.17	1.71		Lognormal	4	1.25		Lognormal	4.38	2.29
Brain	45-54 years	Lognormal	4	1.25		Lognormal	3.65	0.34		Lognormal	4.39	2.32
Brain	55-64 years	Lognormal	3.65	0.33		Lognormal	3.31	-0.52		Lognormal	4.02	1.29
Brain	65-74 years	Lognormal	3.34	-0.45		Lognormal	3.07	-1.12		Lognormal	3.62	0.25
Brain	≥75 years	Lognormal	3.06	-1.13		Lognormal	2.9	-1.56		Lognormal	3.2	-0.78
Thyroid	<45 years	Weibull	0.39	1.55528e+07		Weibull	0.39	9.06108e+06		Weibull	0.39	1.98241e+07
Thyroid	45-54 years	Weibull	0.39	4.02218e+06		Weibull	0.39	973410		Weibull	0.39	7.15115e+06
Thyroid	55-64 years	Weibull	0.39	291056		Weibull	0.38	33202		Weibull	0.39	981879
Thyroid	65-74 years	Weibull	0.38	5989.09		Weibull	0.37	1347.66		Weibull	0.38	12761.4
Thyroid	≥75 years	Weibull	0.32	47.3		Weibull	0.32	36.37		Weibull	0.33	52.83
Lymphoma	<45 years	Weibull	0.54	36.74		Weibull	0.53	27.74		Weibull	0.56	54.19
Lymphoma	45-54 years	Weibull	0.51	17.52		Weibull	0.5	14.17		Weibull	0.52	22.87
Lymphoma	55-64 years	Weibull	0.48	10.61		Weibull	0.47	8.16		Weibull	0.5	14.97
Lymphoma	65-74 years	Weibull	0.45	5.45		Weibull	0.44	4.52		Weibull	0.46	6.93
Lymphoma	≥75 years	Weibull	0.4	1.7		Weibull	0.41	1.86		Weibull	0.4	1.6
Leukaemia	<45 years	Lognormal	4.92	3.11		Lognormal	4.85	2.9		Lognormal	5.02	3.41
Leukaemia	45-54 years	Lognormal	4.32	1.32		Lognormal	4.27	1.18		Lognormal	4.38	1.5
Leukaemia	55-64 years	Lognormal	4	0.38		Lognormal	3.95	0.22		Lognormal	4.07	0.59
Leukaemia	65-74 years	Lognormal	3.68	-0.72		Lognormal	3.62	-0.96		Lognormal	3.76	-0.4
Leukaemia	≥75 years	Lognormal	3.43	-1.99		Lognormal	3.43	-1.97		Lognormal	3.43	-2
All	<45 years	Lognormal	6.08	6.04		Lognormal	5.25	3.38		Lognormal	6.76	8.34
All	45-54 years	Lognormal	5.28	3.47		Lognormal	4.5	1.14		Lognormal	6.09	6.05
All	55-64 years	Lognormal	4.74	1.87		Lognormal	4.32	0.61		Lognormal	5.41	3.89
All	65-74 years	Lognormal	4.3	0.56		Lognormal	4.13	0.02		Lognormal	4.61	1.47
All	≥75 years	Lognormal	3.8	-1.08		Lognormal	3.79	-1.1		Lognormal	3.81	-1.04

## Sheet: Table S6
Table S6 Life table for Chinese males and females, 2021
Age interval (year)	Interval width (year)	Fraction of last age interval of life	Population years at risk	Annual death rate in interval of life	Probability of dying in interval	Probability of surviving the interval	Number alive at start of interval	Number dying in interval	Number of years lived in interval	Total number of years lived beyond start of interval	Observed expectation of life at start of interval
xi≤x<xi+1	ni	ai	Popi	Mi	qi	pi	li	di	Li	Ti	êi
0	1	0.1	10620000	0.002408	0.00240279	0.997597	100000	240.279	99783.7	7.82398e+06	78.2398
1	1	0.5	1.19733e+07	0.000316	0.00031595	0.999684	99759.7	31.5191	99744	7.72419e+06	77.428
2	1	0.5	1.43816e+07	0.000288	0.000287959	0.999712	99728.2	28.7176	99713.8	7.62445e+06	76.4523
3	1	0.5	1.52644e+07	0.000266	0.000265965	0.999734	99699.5	26.5165	99686.2	7.52474e+06	75.4742
4	1	0.5	1.84157e+07	0.00025	0.000249969	0.99975	99673	24.9151	99660.5	7.42505e+06	74.4941
5	1	0.5	1.78245e+07	0.000238	0.000237972	0.999762	99648.1	23.7134	99636.2	7.32539e+06	73.5126
6	1	0.5	1.65448e+07	0.000231	0.000230973	0.999769	99624.3	23.0106	99612.8	7.22575e+06	72.53
7	1	0.5	1.85896e+07	0.000227	0.000226974	0.999773	99601.3	22.6069	99590	7.12614e+06	71.5466
8	1	0.5	1.79607e+07	0.000226	0.000225974	0.999774	99578.7	22.5022	99567.5	7.02655e+06	70.5628
9	1	0.5	1.93514e+07	0.000228	0.000227974	0.999772	99556.2	22.6962	99544.9	6.92698e+06	69.5786
10	1	0.5	1.77855e+07	0.000233	0.000232973	0.999767	99533.5	23.1886	99521.9	6.82744e+06	68.5944
11	1	0.5	1.73451e+07	0.000239	0.000238971	0.999761	99510.3	23.7801	99498.4	6.72792e+06	67.6102
12	1	0.5	1.76926e+07	0.000247	0.000246969	0.999753	99486.6	24.5701	99474.3	6.62842e+06	66.6263
13	1	0.5	1.73543e+07	0.000257	0.000256967	0.999743	99462	25.5584	99449.2	6.52894e+06	65.6426
14	1	0.5	1.66744e+07	0.000268	0.000267964	0.999732	99436.4	26.6454	99423.1	6.42949e+06	64.6593
15	1	0.5	1.61767e+07	0.00028	0.000279961	0.99972	99409.8	27.8308	99395.9	6.33007e+06	63.6765
16	1	0.5	1.53205e+07	0.000292	0.000291957	0.999708	99381.9	29.0153	99367.4	6.23067e+06	62.6942
17	1	0.5	1.52154e+07	0.000306	0.000305953	0.999694	99352.9	30.3973	99337.7	6.13131e+06	61.7124
18	1	0.5	1.37278e+07	0.00032	0.000319949	0.99968	99322.5	31.7781	99306.6	6.03197e+06	60.7311
19	1	0.5	1.40405e+07	0.000335	0.000334944	0.999665	99290.8	33.2568	99274.1	5.93266e+06	59.7504
20	1	0.5	1.4366e+07	0.000351	0.000350938	0.999649	99257.5	34.8333	99240.1	5.83339e+06	58.7703
21	1	0.5	1.45602e+07	0.000368	0.000367932	0.999632	99222.7	36.5072	99204.4	5.73415e+06	57.7907
22	1	0.5	1.39322e+07	0.000386	0.000385926	0.999614	99186.2	38.2785	99167	5.63494e+06	56.8118
23	1	0.5	1.52464e+07	0.000405	0.000404918	0.999595	99147.9	40.1468	99127.8	5.53578e+06	55.8335
24	1	0.5	1.53221e+07	0.000426	0.000425909	0.999574	99107.7	42.2109	99086.6	5.43665e+06	54.856
25	1	0.5	1.58629e+07	0.000448	0.0004479	0.999552	99065.5	44.3714	99043.3	5.33756e+06	53.8791
26	1	0.5	1.71419e+07	0.000472	0.000471889	0.999528	99021.2	46.727	98997.8	5.23852e+06	52.903
27	1	0.5	1.68218e+07	0.000499	0.000498876	0.999501	98974.4	49.3759	98949.7	5.13952e+06	51.9278
28	1	0.5	1.82935e+07	0.000528	0.000527861	0.999472	98925.1	52.2186	98898.9	5.04057e+06	50.9534
29	1	0.5	1.90544e+07	0.00056	0.000559843	0.99944	98872.8	55.3533	98845.2	4.94167e+06	49.9801
30	1	0.5	2.05074e+07	0.000596	0.000595822	0.999404	98817.5	58.8777	98788	4.84283e+06	49.0078
31	1	0.5	2.59651e+07	0.000637	0.000636797	0.999363	98758.6	62.8892	98727.2	4.74404e+06	48.0367
32	1	0.5	2.54404e+07	0.000681	0.000680768	0.999319	98695.7	67.1889	98662.1	4.64531e+06	47.067
33	1	0.5	2.40263e+07	0.000732	0.000731732	0.999268	98628.5	72.1697	98592.4	4.54665e+06	46.0987
34	1	0.5	2.59353e+07	0.000788	0.00078769	0.999212	98556.4	77.6318	98517.5	4.44806e+06	45.1321
35	1	0.5	2.27229e+07	0.000851	0.000850638	0.999149	98478.7	83.7697	98436.8	4.34954e+06	44.1673
36	1	0.5	1.95736e+07	0.000921	0.000920576	0.999079	98395	90.58	98349.7	4.2511e+06	43.2045
37	1	0.5	1.9488e+07	0.001	0.0009995	0.999	98304.4	98.2552	98255.2	4.15275e+06	42.2438
38	1	0.5	1.90509e+07	0.001088	0.00108741	0.998913	98206.1	106.79	98152.7	4.0545e+06	41.2856
39	1	0.5	2.17856e+07	0.001185	0.0011843	0.998816	98099.3	116.179	98041.2	3.95635e+06	40.33
40	1	0.5	1.90466e+07	0.001293	0.00129216	0.998708	97983.1	126.61	97919.8	3.8583e+06	39.3772
41	1	0.5	1.75245e+07	0.001413	0.001412	0.998588	97856.5	138.174	97787.5	3.76039e+06	38.4275
42	1	0.5	1.93233e+07	0.001546	0.00154481	0.998455	97718.4	150.956	97642.9	3.6626e+06	37.4812
43	1	0.5	1.85446e+07	0.00168	0.00167859	0.998321	97567.4	163.776	97485.5	3.56495e+06	36.5384
44	1	0.5	1.77379e+07	0.001832	0.00183032	0.99817	97403.6	178.28	97314.5	3.46747e+06	35.599
45	1	0.5	1.97313e+07	0.002008	0.00200599	0.997994	97225.4	195.033	97127.8	3.37015e+06	34.6633
46	1	0.5	2.02341e+07	0.00221	0.00220756	0.997792	97030.3	214.2	96923.2	3.27303e+06	33.732
47	1	0.5	2.21799e+07	0.002438	0.00243503	0.997565	96816.1	235.75	96698.2	3.1761e+06	32.8055
48	1	0.5	2.31983e+07	0.002691	0.00268738	0.997313	96580.4	259.549	96450.6	3.07941e+06	31.8844
49	1	0.5	2.38215e+07	0.00297	0.0029656	0.997034	96320.8	285.649	96178	2.98295e+06	30.969
50	1	0.5	2.46147e+07	0.003273	0.00326765	0.996732	96035.2	313.81	95878.3	2.88678e+06	30.0596
51	1	0.5	2.60098e+07	0.0036	0.00359353	0.996406	95721.4	343.978	95549.4	2.7909e+06	29.1565
52	1	0.5	2.43839e+07	0.003951	0.00394321	0.996057	95377.4	376.093	95189.3	2.69535e+06	28.2598
53	1	0.5	2.60426e+07	0.004325	0.00431567	0.995684	95001.3	409.994	94796.3	2.60016e+06	27.3697
54	1	0.5	2.08866e+07	0.004725	0.00471386	0.995286	94591.3	445.89	94368.4	2.50536e+06	26.4862
55	1	0.5	2.35288e+07	0.005152	0.00513876	0.994861	94145.4	483.791	93903.5	2.411e+06	25.6093
56	1	0.5	2.30275e+07	0.00561	0.00559431	0.994406	93661.6	523.972	93399.6	2.31709e+06	24.739
57	1	0.5	2.24754e+07	0.006105	0.00608642	0.993914	93137.6	566.875	92854.2	2.22369e+06	23.8753
58	1	0.5	2.5955e+07	0.006644	0.006622	0.993378	92570.8	613.004	92264.3	2.13084e+06	23.0185
59	1	0.5	1.90202e+07	0.007238	0.0072119	0.992788	91957.8	663.19	91626.2	2.03857e+06	22.1686
60	1	0.5	1.04696e+07	0.007898	0.00786693	0.992133	91294.6	718.208	90935.5	1.94695e+06	21.326
61	1	0.5	1.28461e+07	0.008639	0.00860184	0.991398	90576.4	779.124	90186.8	1.85601e+06	20.4911
62	1	0.5	1.20642e+07	0.009479	0.00943429	0.990566	89797.2	847.173	89373.7	1.76583e+06	19.6646
63	1	0.5	1.53904e+07	0.010439	0.0103848	0.989615	88950.1	923.728	88488.2	1.67645e+06	18.8471
64	1	0.5	1.71286e+07	0.011544	0.0114778	0.988522	88026.3	1010.34	87521.2	1.58796e+06	18.0396
65	1	0.5	1.55238e+07	0.012824	0.0127423	0.987258	87016	1108.78	86461.6	1.50044e+06	17.2433
66	1	0.5	1.61674e+07	0.014309	0.0142074	0.985793	85907.2	1220.51	85297	1.41398e+06	16.4594
67	1	0.5	1.61006e+07	0.016037	0.0159094	0.984091	84686.7	1347.32	84013	1.32868e+06	15.6894
68	1	0.5	1.44558e+07	0.017995	0.0178345	0.982165	83339.4	1486.32	82596.2	1.24467e+06	14.935
69	1	0.5	1.43852e+07	0.020184	0.0199823	0.980018	81853.1	1635.62	81035.3	1.16207e+06	14.1971
70	1	0.5	1.21074e+07	0.022626	0.0223729	0.977627	80217.4	1794.7	79320.1	1.08104e+06	13.4764
71	1	0.5	1.14275e+07	0.025349	0.0250317	0.974968	78422.8	1963.06	77441.2	1.00172e+06	12.7733
72	1	0.5	1.10461e+07	0.028391	0.0279936	0.972006	76459.7	2140.38	75389.5	924278	12.0884
73	1	0.5	9.35486e+06	0.031795	0.0312974	0.968703	74319.3	2326	73156.3	848888	11.4222
74	1	0.5	8.85894e+06	0.035611	0.034988	0.965012	71993.3	2518.9	70733.9	775732	10.7751
75	1	0.5	7.9641e+06	0.039899	0.0391186	0.960881	69474.4	2717.74	68115.5	704998	10.1476
76	1	0.5	6.97994e+06	0.044723	0.0437448	0.956255	66756.7	2920.26	65296.5	636882	9.54036
77	1	0.5	6.62299e+06	0.050157	0.0489299	0.95107	63836.4	3123.51	62274.6	571586	8.95392
78	1	0.5	5.81131e+06	0.056281	0.0547406	0.945259	60712.9	3323.46	59051.2	509311	8.38885
79	1	0.5	5.46659e+06	0.063183	0.0612481	0.938752	57389.4	3514.99	55631.9	450260	7.8457
80	1	0.5	5.33229e+06	0.070958	0.0685267	0.931473	53874.4	3691.84	52028.5	394628	7.32496
81	1	0.5	4.68193e+06	0.079708	0.0766531	0.923347	50182.6	3846.65	48259.3	342600	6.82706
82	1	0.5	3.90423e+06	0.089544	0.0857067	0.914293	46336	3971.3	44350.3	294340	6.35231
83	1	0.5	4.02101e+06	0.100582	0.0957658	0.904234	42364.6	4057.09	40336.1	249990	5.90091
84	1	0.5	3.4569e+06	0.112946	0.106909	0.893091	38307.6	4095.41	36259.9	209654	5.47291
85	1	0.5	3.12206e+06	0.12677	0.119214	0.880786	34212.2	4078.56	32172.9	173394	5.0682
86	1	0.5	2.6571e+06	0.142191	0.132753	0.867247	30133.6	4000.32	28133.4	141221	4.6865
87	1	0.5	2.27598e+06	0.159356	0.147596	0.852404	26133.3	3857.16	24204.7	113088	4.32735
88	1	0.5	2.05061e+06	0.17842	0.163807	0.836193	22276.1	3648.98	20451.6	88883.1	3.99006
89	1	0.5	1.48703e+06	0.199544	0.181441	0.818559	18627.1	3379.73	16937.3	68431.5	3.67375
90	1	0.5	1.18975e+06	0.222895	0.200545	0.799455	15247.4	3057.79	13718.5	51494.2	3.37725
91	1	0.5	1.03722e+06	0.248651	0.221156	0.778844	12189.6	2695.8	10841.7	37775.7	3.09901
92	1	0.5	669275	0.276994	0.243298	0.756702	9493.81	2309.83	8338.9	26934	2.83701
93	1	0.5	579475	0.308115	0.266984	0.733016	7183.99	1918.01	6224.98	18595.1	2.58841
94	1	0.5	386518	0.342212	0.292213	0.707787	5265.98	1538.79	4496.59	12370.1	2.34906
95	1	0.5	269731	0.379491	0.318968	0.681032	3727.19	1188.86	3132.76	7873.53	2.11246
96	1	0.5	210790	0.420164	0.347219	0.652781	2538.34	881.36	2097.66	4740.77	1.86767
97	1	0.5	137910	0.46445	0.37692	0.62308	1656.98	624.547	1344.7	2643.11	1.59514
98	1	0.5	90253.5	0.512579	0.40801	0.59199	1032.43	421.242	821.809	1298.41	1.25762
99	1	0.5	59657.1	0.564784	0.440414	0.559586	611.188	269.176	476.6	476.6	0.779793
100+		0.5	166778	1	0	1	342.012	0	0	0	0
